# Supplementary material for: Antimetastatic gene expression profiles mediated by retinoic acid receptor beta 2 in MDA-MB-435 breast cancer cells
Source: BMC Cancer. 2005 Oct 28;5:140. doi: 10.1186/1471-2407-5-140 (PMC1283145; doi:10.1186/1471-2407-5-140)
Supplement: Additional File 2 — Supplemental Table 2 – Curated top 100 median log ratios [file 1471-2407-5-140-S2.xls]

## Sheet: top100-1.med.genes
Supplemental Table 2: Curated top 100 median log ratios
Rank	Gene Symbol	Median Log Ratio	Fold Change	Full Name	Chromosome Map	Functions/other information	Expression in Normal tissues*	Genecard
							level - cross tissue
1	LSAMP	1.673	-3.18877	limbic-assoc. mem prot	3q13	IgG like domains	low all	http://genome-www.stanford.edu/cgi-bin/genecards/cardsearch.pl?search=LSAMP
2	SLC38A2	1.166	-2.24389	amino acid poyamine transport	12q13.11	elevated by growth factors	med-hi most epith. Tissue	http://genome-www.stanford.edu/cgi-bin/genecards/cardsearch.pl?search=SLC38A2
3	CTAG1	-1.161	2.23612	cancer testis antigen 1	Xq28	putative transmembrane/melanoma Ag	low in most/?2 isoforms	http://genome-www.stanford.edu/cgi-bin/genecards/cardsearch.pl?search=CTAG1
4	MGC2780	1.143	-2.2084	hypothetical	13?	UNK	UNK	http://genome-www.stanford.edu/cgi-bin/genecards/cardsearch.pl?search=MGC2780
5	PCDH11Y	1.078	-2.11111	proto cadherin	Yp11.2	has X homologue	low breast + prostate	http://genome-www.stanford.edu/cgi-bin/genecards/cardsearch.pl?search=PCDH11Y
6	PCSK4	1.003	-2.00416	pro subtilisin convertase	19p13	up in tumors/transcriptional role?	high most	http://genome-www.stanford.edu/cgi-bin/genecards/cardsearch.pl?search=PCSK4
7	ZADH1	-0.949	1.93053	zinc requiring-ADH1	14q24	splice variants	low most	http://genome-www.stanford.edu/cgi-bin/genecards/cardsearch.pl?search=ZADH1
8	CD164	0.896	-1.8609	mucin core protein	6q21	neg. reg. Hematopoiesis/moves ERBb2 to membrane	high expression in most	http://genome-www.stanford.edu/cgi-bin/genecards/cardsearch.pl?search=CD164
9	SFTPA2	-0.875	1.83401	surfactant protein	10q22	binds carbohydrates	UNK	http://genome-www.stanford.edu/cgi-bin/genecards/cardsearch.pl?search=SFTPA2
10	FLJ23577	0.831	-1.77892	hypothetical	5p13.2	KPL2-like? Ciliated epithel. Diff	very low	http://genome-www.stanford.edu/cgi-bin/genecards/cardsearch.pl?search=FLJ23577
11	OPRS1	0.785	-1.72309	opoid receptor sigma	9p13	sterol metabolism/ ER assoc.	high most	http://genome-www.stanford.edu/cgi-bin/genecards/cardsearch.pl?search=OPRS1
12	FABP6	0.775	-1.71119	fatty acid binding protein	5q2-3	gastrotropin bile acids binding	low all tissues	http://genome-www.stanford.edu/cgi-bin/genecards/cardsearch.pl?search=FABP6
13	OR52P1	-0.769	1.70409	olfactory receptor	11	no genbank data	no data	http://genome-www.stanford.edu/cgi-bin/genecards/cardsearch.pl?search=OR52P1
14	CSTA	0.767	-1.70173	cystatin A	13q21	cystein protease inhibitor	low in various tissues	http://genome-www.stanford.edu/cgi-bin/genecards/cardsearch.pl?search=CSTA
15	NPDC1	-0.734	1.66324	Neuroal diff. Protein	9q34	inhibits proliferation	very high all tissues	http://genome-www.stanford.edu/cgi-bin/genecards/cardsearch.pl?search=NPDC1
16	NXT2	-0.724	1.65176	nuclear transport prot.	Xq23	RNA export from nucleus	low most	http://genome-www.stanford.edu/cgi-bin/genecards/cardsearch.pl?search=NXT2
17	SECTM1	0.692	-1.61552	secreted/Transmemb.	17q25.3	involved in signalling with IKB, NFKB	medium most	http://genome-www.stanford.edu/cgi-bin/genecards/cardsearch.pl?search=SECTM1
18	HKE2	-0.688	1.61105	Ke2 murine	6p21	protein folding, chaperone	medium all	http://genome-www.stanford.edu/cgi-bin/genecards/cardsearch.pl?search=HKE2
19	NNMT	0.677	-1.59881	nicotin. N-methyl transferase	11q22	homocystein metab	high most + liver	http://genome-www.stanford.edu/cgi-bin/genecards/cardsearch.pl?search=NNMT
20	ST18	-0.669	1.58997	zinc finger	8q11	suppresses br. Ca	high in brain	http://genome-www.stanford.edu/cgi-bin/genecards/cardsearch.pl?search=ST18
21	APP	-0.65	1.56917	ameyloid precursor prot	21q21.3	adhesion - proinflammatory	high - widely expressed	http://genome-www.stanford.edu/cgi-bin/genecards/cardsearch.pl?search=APP
22	RPL10	-0.634	1.55186	ribosomal protein L10	Xq28	translation / QM homol tumor suppressor	hi most	http://genome-www.stanford.edu/cgi-bin/genecards/cardsearch.pl?search=RPL10
23	MGC13024	0.634	-1.55186	hypothetical	16p11	UNK	very high prostate	http://genome-www.stanford.edu/cgi-bin/genecards/cardsearch.pl?search=MGC13024
24	LOC389749	-0.63	1.54756	hypothetical	9q21	tetrafolate dehydrogenase	low all	http://genome-www.stanford.edu/cgi-bin/genecards/cardsearch.pl?search=LOC389749
25	DKK3	-0.618	1.53475	kickkoft homologue	11p15	WNT signaling - tumor suppressor	med-hi most epith. Tissue	http://genome-www.stanford.edu/cgi-bin/genecards/cardsearch.pl?search=DKK3
26	NET1	0.603	-1.51887	neuroepithelial transforming	10p15	Rho nucelotide exchange factor	low most	http://genome-www.stanford.edu/cgi-bin/genecards/cardsearch.pl?search=NET1
27	INPP1	-0.591	1.50629	inosital phosp. Phosphtase	2q32	regulated by calcineurin	med. Hi epithelium	http://genome-www.stanford.edu/cgi-bin/genecards/cardsearch.pl?search=INPP1
28	IFITM1	-0.585	1.50004	interferon induced	11p15.5	transmembrane/inhibits growth+?adhesion	very high all tissues	http://genome-www.stanford.edu/cgi-bin/genecards/cardsearch.pl?search=IFITM1
29	SLC20A1	0.584	-1.499	phosphate transporter	2q1	int mem protein +reg. NFKB	medium in most tissues	http://genome-www.stanford.edu/cgi-bin/genecards/cardsearch.pl?search=SLC20A1
30	FLJ13352	0.584	-1.499	hypothetical	4q12	steroid dehydrogenase	low all tissues	http://genome-www.stanford.edu/cgi-bin/genecards/cardsearch.pl?search=FLJ13352
31	MGC10820	0.579	-1.49381	hypothetical	1p35	SEC family altered in prostate, breast ca	low prostate, kidney, lung	http://genome-www.stanford.edu/cgi-bin/genecards/cardsearch.pl?search=MGC10820
32	I_1100130	0.578	-1.49278	UNK		OTHER ID: AK096104		http://genome-www.stanford.edu/cgi-bin/genecards/cardsearch.pl?search=I_1100130
33R	CSTA	0.562	-1.47631					http://genome-www.stanford.edu/cgi-bin/genecards/cardsearch.pl?search=CSTA
34	PTMAP4	0.551	-1.4651	prothymosin, alpha 4	12p13	pseudogene	none	http://genome-www.stanford.edu/cgi-bin/genecards/cardsearch.pl?search=PTMAP4
35	USP18	0.544	-1.45801	protease - de-ubiq.	22q11.3	regulated by interferon	low most	http://genome-www.stanford.edu/cgi-bin/genecards/cardsearch.pl?search=USP18
36	I_1100868	0.543	-1.457					http://genome-www.stanford.edu/cgi-bin/genecards/cardsearch.pl?search=I_1100868
37	RNF28	0.54	-1.45397	ring finger 28	1p36.1	UNK	high in muscle heart	http://genome-www.stanford.edu/cgi-bin/genecards/cardsearch.pl?search=RNF28
38	HOXB7	0.511	-1.42504	homeobox	17q21	trnscription/ inhibits differentiation	med/high all	http://genome-www.stanford.edu/cgi-bin/genecards/cardsearch.pl?search=HOXB7
39	MRPL52	0.506	-1.42011	mito ribo protein	14q11	L52 subunit	medium most	http://genome-www.stanford.edu/cgi-bin/genecards/cardsearch.pl?search=MRPL52
40	SPP1	-0.5	1.41421	osteopontin	4q2	integrin ligand	widely expressed	http://genome-www.stanford.edu/cgi-bin/genecards/cardsearch.pl?search=SPP1
41	I_1201825	0.498	-1.41225			Similar to HIPK2 43/60		http://genome-www.stanford.edu/cgi-bin/genecards/cardsearch.pl?search=I_1201825
42	NDRG1	-0.496	1.4103	N-myc downstream reg	8q24	oxygen-regulated/ suppresses growth	high most	http://genome-www.stanford.edu/cgi-bin/genecards/cardsearch.pl?search=NDRG1
43	CPB1	-0.488	1.4025	carboxy peptidase	3q24	peptiddase/zn metalloprotease	high pancrease, low others	http://genome-www.stanford.edu/cgi-bin/genecards/cardsearch.pl?search=CPB1
44	ARHGAP4	-0.487	1.40153	Rho/GAP-activating protein	Xq28	Rho-GAP GTPase	variable, but in most tissues	http://genome-www.stanford.edu/cgi-bin/genecards/cardsearch.pl?search=ARHGAP4
45	IARS	-0.487	1.40153	isoleucine tRNA synthase	9q22	translation	med/high all	http://genome-www.stanford.edu/cgi-bin/genecards/cardsearch.pl?search=IARS
46	SFTPA1	-0.487	1.40153	surfacant protein	10q22	binds carbohydrates	medium in epithelial tiss	http://genome-www.stanford.edu/cgi-bin/genecards/cardsearch.pl?search=SFTPA1
47	IFIT1	-0.481	1.39571	interferon/RA- induced	10q23-26	transmembrane/inhibits growth+?adhesion	medium most	http://genome-www.stanford.edu/cgi-bin/genecards/cardsearch.pl?search=IFIT1
48	CYP4Z1	-0.481	1.39571	CYP4	1p33	P450 4 family ?hormone regulated	mammary spec. _ br. Ca/low express	http://genome-www.stanford.edu/cgi-bin/genecards/cardsearch.pl?search=CYP4Z1
49	PABPC3	-0.475	1.38992	polyA binding protein	13q12	Nuc Factor1 binding site	very high all tissues -?testis specific	http://genome-www.stanford.edu/cgi-bin/genecards/cardsearch.pl?search=PABPC3
50	MAB21L1	-0.475	1.38992	CAG repeat gene	13q13	cell fate determining in elegans	low many	http://genome-www.stanford.edu/cgi-bin/genecards/cardsearch.pl?search=MAB21L1
51	HIPK2	0.473	-1.38799	homeodomain interact. Kinase	7q3	p53 interacting	medium all ?transcription	http://genome-www.stanford.edu/cgi-bin/genecards/cardsearch.pl?search=HIPK2
52	SSR4	-0.471	1.38607	signal sequ. Receptor	Xq28	binds CA in rER - ubi ligase	high most	http://genome-www.stanford.edu/cgi-bin/genecards/cardsearch.pl?search=SSR4
53	PTMA	0.471	-1.38607	prothymosin a	2q	growth/develop/ immunity/neg. regu. Apop.	medium most	http://genome-www.stanford.edu/cgi-bin/genecards/cardsearch.pl?search=PTMA
54R	SPP1	-0.469	1.38415					http://genome-www.stanford.edu/cgi-bin/genecards/cardsearch.pl?search=SPP1
55	TYRP1	-0.462	1.37745	tyrosinase regulated protein	9p23	antimetastatic - melanin synthe	low	http://genome-www.stanford.edu/cgi-bin/genecards/cardsearch.pl?search=TYRP1
56R	SPP1	-0.462	1.37745					http://genome-www.stanford.edu/cgi-bin/genecards/cardsearch.pl?search=SPP1
57R	SPP1	-0.46	1.37554					http://genome-www.stanford.edu/cgi-bin/genecards/cardsearch.pl?search=SPP1
58	ATP6V1C2	-0.459	1.37459	ATPase H+ transporter	2p25.1	ATP production	only epithelial tissue	http://genome-www.stanford.edu/cgi-bin/genecards/cardsearch.pl?search=ATP6V1C2
59R	SPP1	-0.458	1.37364					http://genome-www.stanford.edu/cgi-bin/genecards/cardsearch.pl?search=SPP1
60	C3orf6	-0.457	1.37268	chromo 3 ORF	3	UNK Surfeit locus protein (BLOCKS)	widely expressed, esp. epithe.	http://genome-www.stanford.edu/cgi-bin/genecards/cardsearch.pl?search=C3orf6
61	MK-STYX	-0.452	1.36794	Map kinase	7q11.23	dual-spec. phosphatase inhib.	med-high all	http://genome-www.stanford.edu/cgi-bin/genecards/cardsearch.pl?search=MK-STYX
62	GRP58	-0.452	1.36794	glucose regulated protein 58	15q15	disulfide isomerase/stress/nucER	high all ?transforming	http://genome-www.stanford.edu/cgi-bin/genecards/cardsearch.pl?search=GRP58
63R	SPP1	-0.45	1.36604					http://genome-www.stanford.edu/cgi-bin/genecards/cardsearch.pl?search=SPP1
64	ARMET	-0.45	1.36604	arginine rich, mutated early tumors	3p21.1	metalloendopeptidase inhibitor?	medium most	http://genome-www.stanford.edu/cgi-bin/genecards/cardsearch.pl?search=ARMET
65	TPD52L1	-0.449	1.36509	tumor protein	6q22	ER depend / induces apoptosis	low most	http://genome-www.stanford.edu/cgi-bin/genecards/cardsearch.pl?search=TPD52L1
66	RPL28	-0.448	1.36415	ribosomal protein L28	19q13	translation	hi most	http://genome-www.stanford.edu/cgi-bin/genecards/cardsearch.pl?search=RPL28
67R	SPP1	-0.447	1.3632					http://genome-www.stanford.edu/cgi-bin/genecards/cardsearch.pl?search=SPP1
68	CYP4X1	-0.439	1.35566	CYP4	1p33	P450 4 family	medium expression in epith.	http://genome-www.stanford.edu/cgi-bin/genecards/cardsearch.pl?search=CYP4X1
69R	SPP1	-0.431	1.34817					http://genome-www.stanford.edu/cgi-bin/genecards/cardsearch.pl?search=SPP1
70R	SPP1	-0.427	1.34443					http://genome-www.stanford.edu/cgi-bin/genecards/cardsearch.pl?search=SPP1
71R	SPP1	-0.426	1.3435					http://genome-www.stanford.edu/cgi-bin/genecards/cardsearch.pl?search=SPP1
72	CD19	-0.425	1.34257	CD 2/ IgG domains	16p11.2	FAS apoptosis - signal transduc	low level many tissues	http://genome-www.stanford.edu/cgi-bin/genecards/cardsearch.pl?search=CD19
73	MAGEA2	-0.423	1.34071	melanoma antigen	Xq28	UNK/ in many tumor types	low prostate	http://genome-www.stanford.edu/cgi-bin/genecards/cardsearch.pl?search=MAGEA2
74	CITED4	-0.42	1.33793	CPB/p300 interacting w/ ED-rich tail	1p34.2	interacts w/ AP2 (FTAP2)	high in epithelial tissues	http://genome-www.stanford.edu/cgi-bin/genecards/cardsearch.pl?search=CITED4
75	LOC389903	-0.41	1.32869	taxol resistant protein	Xq28	CTAG family/known hi in 435 cells	low all	http://genome-www.stanford.edu/cgi-bin/genecards/cardsearch.pl?search=LOC389903
76	ANC_2H01	-0.406	1.32501	zinc finger, Kruppel	3q26	transcription	low - widely expressed	http://genome-www.stanford.edu/cgi-bin/genecards/cardsearch.pl?search=ANC_2H01
77	TRAG3	-0.397	1.31677	Taxol resistance gene	Xq28	tumor antigen- 2 isoforms	low to high +435 cells?	http://genome-www.stanford.edu/cgi-bin/genecards/cardsearch.pl?search=TRAG3
78	PHLDA2	0.396	-1.31585	plekstrin domain	11p15.5	bind 2d mess. In lipid signaling	low-med most	http://genome-www.stanford.edu/cgi-bin/genecards/cardsearch.pl?search=PHLDA2
79	RIG-I	-0.396	1.31585	Retinoic Acid inducible gene 1	9p21	IFN induces, helicase + death domains	widely expressed low levels	http://genome-www.stanford.edu/cgi-bin/genecards/cardsearch.pl?search=RIG-I
80	WDR6	0.394	-1.31403	WD repeat containing	?3p21,3	UNK - transmembrane	high most	http://genome-www.stanford.edu/cgi-bin/genecards/cardsearch.pl?search=WDR6
81	IFI27	0.394	-1.31403	interferon a-inducible	14q24	integral membrane protein UNK	widely expressed	http://genome-www.stanford.edu/cgi-bin/genecards/cardsearch.pl?search=IFI27
82	KIAA1115	0.392	-1.31221	phophotase	19q13	cyclin/ G1 transcription	hi medium all	http://genome-www.stanford.edu/cgi-bin/genecards/cardsearch.pl?search=KIAA1115
83R	WDR6	0.391	-1.3113					http://genome-www.stanford.edu/cgi-bin/genecards/cardsearch.pl?search=WDR6
84R	IFI27	0.389	-1.30949					http://genome-www.stanford.edu/cgi-bin/genecards/cardsearch.pl?search=IFI27
85	LOC402620	-0.388	1.30858	UNK	7	similar to KIAA1285(zinc finger)		http://genome-www.stanford.edu/cgi-bin/genecards/cardsearch.pl?search=LOC402620
86	CA14	0.387	-1.30767	carbonic anydrase	1q21.2	membrane/1 carbon metabol	widely expressed	http://genome-www.stanford.edu/cgi-bin/genecards/cardsearch.pl?search=CA14
87	DKFZP434B195	0.386	-1.30677	ADP glucokinase	15q24	glucokinase in hypoxia	medium in most tissues	http://genome-www.stanford.edu/cgi-bin/genecards/cardsearch.pl?search=DKFZP434B195
88	CPR8	0.383	-1.30405	cell cycle progression	15q21	revisit BLOCKS	high in epithelial tissues	http://genome-www.stanford.edu/cgi-bin/genecards/cardsearch.pl?search=CPR8
89	HLA-DRB1	0.382	-1.30315	histocompatibility locus DRB1	6p21	signal transduc./ antigen processing	high all	http://genome-www.stanford.edu/cgi-bin/genecards/cardsearch.pl?search=HLA-DRB1
90	JUN	0.38	-1.30134	transcription activator	1p3	cross talk RARs	medium most	http://genome-www.stanford.edu/cgi-bin/genecards/cardsearch.pl?search=JUN
91	CLCA4	-0.38	1.30134	chloride channel	1p2-p3	activated by calcium	low breast, prostate, lung	http://genome-www.stanford.edu/cgi-bin/genecards/cardsearch.pl?search=CLCA4
92	SERPINE2	-0.38	1.30134	extracellular glycoprot	2q3?	endopepdidase inhibitor	medium	http://genome-www.stanford.edu/cgi-bin/genecards/cardsearch.pl?search=SERPINE2
93	CTAG2	-0.378	1.29954	cancer testis antigen 2	Xq28	functions unknown	low most/?2 isoforms	http://genome-www.stanford.edu/cgi-bin/genecards/cardsearch.pl?search=CTAG2
94	S100A6	0.377	-1.29864	Calcium binding	1q21	growth factor inducible - assoc w prolactin receptor	med. Most	http://genome-www.stanford.edu/cgi-bin/genecards/cardsearch.pl?search=S100A6
95	NANS	-0.377	1.29864	n-sialic acid synthase	9q22	metabolizes secreted sugars	hi most	http://genome-www.stanford.edu/cgi-bin/genecards/cardsearch.pl?search=NANS
96	SDF2L1	-0.376	1.29774	stromal derived on ER	22q11	stress induced	medium most	http://genome-www.stanford.edu/cgi-bin/genecards/cardsearch.pl?search=SDF2L1
97R	CPR8	0.375	-1.29684					http://genome-www.stanford.edu/cgi-bin/genecards/cardsearch.pl?search=CPR8
98	TRA1	-0.373	1.29504	tumor rejection antigen	12q24	ER target - PI3-PI4 kinase fam	widely expressed	http://genome-www.stanford.edu/cgi-bin/genecards/cardsearch.pl?search=TRA1
99	retSDR4	-0.373	1.29504	dehydrogenase/reductase	14q23	lipid/hormone metabolism	high most	http://genome-www.stanford.edu/cgi-bin/genecards/cardsearch.pl?search=retSDR4
100	MGC15737	0.372	-1.29415	Transcription elongation factor A-like3	Xq22	transcription	medium levels most	http://genome-www.stanford.edu/cgi-bin/genecards/cardsearch.pl?search=MGC15737
R = repeat of independent probe on array
*As abstracted data in Gene Cards: Applied Biosystems TaqMan, UniProt/Swiss-Prot, and SAGE digital Northern
UNK = unknown
